# Supplementary material for: The effects of the ethanol extract of Cordia myxa leaves on the cognitive function in mice
Source: BMC Complement Med Ther. 2022 Aug 10;22:215. doi: 10.1186/s12906-022-03693-z (PMC9367120; doi:10.1186/s12906-022-03693-z)
Supplement: Supplementary file 2 — Additional file 2: Table S1. Statistical analysis of figures. [file 12906_2022_3693_MOESM2_ESM.xls]

## Sheet: Sheet1
The effects of the ethanol extract of C. myxa leaves on the cognitive function in mice
Table S1. Statistical analysis of Figures
Test	# of Animals	Measurement	Treatment		Group	Average	s.e.m.	Statistical Test	p value	post hoc Test	p value	Figure
Passive avoidance test	Control = 10 Sco = 10 ELCM (150) = 10 ELCM (300) = 10 ELCM (600) = 10 DNZ = 10	Acqusition latency (s)	10% Teween 80		Control	26.2	2.489	One-way ANOVA [ F (5, 54) = 1.549]	> 0.05	Student-Newman-Keuls (Con vs Sco; Sco vs 150; Sco vs300; Sco vs 600; Sco vs DNZ)	n.s.	2
			Scopolamine (1 mg/kg)		Sco	27.7	4.134				n.s.
			ELCM (150 mg/kg) + scopolamine		ELCM (150)	27.5	5.952				n.s.
			ELCM (300 mg/kg) + scopolamine		ELCM (300)	19.9	2.991				n.s.
			ELCM (600 mg/kg) + scopolamine		ELCM (600)	16.9	1.98				n.s.
			Donepezil (5 mg/kg) + scopolamine		DNZ	20.8	3.007				n.s.
	Control = 10 Sco = 10 ELCM (150) = 10 ELCM (300) = 10 ELCM (600) = 10 DNZ = 10	Retention latency (s)	10% Teween 80		Control	292.1	4.135	One-way ANOVA [ F (5, 54) = 115.8]	< 0.05	Student-Newman-Keuls (Con vs Sco; Sco vs 150; Sco vs300; Sco vs 600; Sco vs DNZ)	<0.001
			Scopolamine (1 mg/kg)		Sco	23.2	3.518				n.s.
			ELCM (150 mg/kg) + scopolamine		ELCM (150)	62.4	4.778				< 0.05
			ELCM (300 mg/kg) + scopolamine		ELCM (300)	131.6	13.31				< 0.001
			ELCM (600 mg/kg) + scopolamine		ELCM (600)	105.1	11.9				< 0.001
			Donepezil (5 mg/kg) + scopolamine		DNZ	144.5	8.643				< 0.001
Novel object recognition test	Control = 10 Sco = 10 ELCM (150) = 10 ELCM (300) = 10 ELCM (600) = 10 DNZ = 10	Familiar object preference ratio	10% Teween 80		Control	40	2.199	Two-way ANOVA [treatment, F(5,108)=0; object preference ratio, F(1,108)=259.2; interaction treatment x object preference ratio F(5,108)=25.26	Interaction, < 0.0001; treatment, >0.99; object preference ratio, <0.0001	Bonferroni's (compared all row factors)	n.s.	3A
			Scopolamine (1 mg/kg)		Sco	55.39	1.969				< 0.05
			ELCM (150 mg/kg) + scopolamine		ELCM (150)	37.01	1.818				< 0.05
			ELCM (300 mg/kg) + scopolamine		ELCM (300)	34.76	2.403				< 0.05
			ELCM (600 mg/kg) + scopolamine		ELCM (600)	33.83	1.482				< 0.05
			Donepezil (5 mg/kg) + scopolamine		DNZ	34.29	3.512				< 0.05
	Control = 10 Sco = 10 ELCM (150) = 10 ELCM (300) = 10 ELCM (600) = 10 DNZ = 10	Novel object preference ratio	10% Teween 80		Control	60	2.199				n.s.
			Scopolamine (1 mg/kg)		Sco	44.61	1.969				< 0.05
			ELCM (150 mg/kg) + scopolamine		ELCM (150)	62.99	1.818				< 0.05
			ELCM (300 mg/kg) + scopolamine		ELCM (300)	65.24	2.403				< 0.05
			ELCM (600 mg/kg) + scopolamine		ELCM (600)	66.17	1.482				< 0.05
			Donepezil (5 mg/kg) + scopolamine		DNZ	65.71	3.512				< 0.05
	Control = 10 Sco = 10 ELCM (150) = 10 ELCM (300) = 10 ELCM (600) = 10 DNZ = 10	Discrimination ratio	10% Teween 80		Control	19.99	4.398	One-way ANOVA [F (5, 54) = 12.64]	< 0.05	Student-Newman-Keuls (Con vs Sco; Sco vs 150; Sco vs300; Sco vs 600; Sco vs DNZ)	-	3B
			Scopolamine (1 mg/kg)		Sco	-10.79	3.938				< 0.05
			ELCM (150 mg/kg) + scopolamine		ELCM (150)	25.97	3.636				< 0.05
			ELCM (300 mg/kg) + scopolamine		ELCM (300)	30.48	4.807				< 0.05
			ELCM (600 mg/kg) + scopolamine		ELCM (600)	32.35	2.964				< 0.05
			Donepezil (5 mg/kg) + scopolamine		DNZ	31.42	7.023				< 0.05
Acoustic Startle Response	Control = 10 MK-801 = 10 ELCM (150) = 10 ELCM (300) = 10 ELCM (600) = 10 Aripiprazole = 10	Acoustic startle amplitude	80 dB		Control	10.06	1.857	Two-way ANOVA [treatment, F(5, 260)=7.876; pulse intensity, F(4, 260)=117.0; interaction treatment x pulse intensity, F(20, 260)=1.632]	Interaction, < 0.05; tretment, <0.0001; pulse intensity, < 0.0001	Bonferroni’s (MK-801 vs every row factors)	n.s.	4A
					MK-801	11.35	1.348				n.s.
					ELCM (150)	9.625	1.33				n.s.
					ELCM (300)	8.125	1.404				n.s.
					ELCM (600)	6	0.9261				n.s.
					Aripiprazole	7.648	1.718				n.s.
			90 dB		Control	12.73	3.181				n.s.
					MK-801	34.48	5.906				n.s.
					ELCM (150)	23.67	4.527				n.s.
					ELCM (300)	9.167	1.284				n.s.
					ELCM (600)	12.41	2.695				n.s.
					Aripiprazole	12.61	3.239				n.s.
			100 dB		Control	46.5	9.714				n.s.
					MK-801	52.68	10.4				n.s.
					ELCM (150)	55.76	9.209				n.s.
					ELCM (300)	39.97	4.739				n.s.
					ELCM (600)	21.33	4.739				n.s.
					Aripiprazole	56.85	9.849				n.s.
			110 dB		Control	82.2	10.22				n.s.
					MK-801	127.6	16.59				n.s.
					ELCM (150)	131.9	16.46				n.s.
					ELCM (300)	85.43	8.805				n.s.
					ELCM (600)	55.69	14.5				n.s.
					Aripiprazole	89	17.56				n.s.
			120 dB		Control	105.2	10.76				n.s.
					MK-801	184.7	20.82				<0.001
					ELCM (150)	172.9	30.74				n.s.
					ELCM (300)	163.5	17.08				n.s.
					ELCM (600)	105.4	20.83				n.s.
					Aripiprazole	127.1	25.81				n.s.
		Prepulse inhibition (%)	73 dB		Control	25.48	4.197	Two-way ANOVA [treatment, F(5, 210)=18.17; prepulse intensity, F(3, 210)=40.12; interaction treatment x prepulse intensity, F(15, 147)=0.61]	Interaction, > 0.05; tretment, < 0.0001; pulse intensity, < 0.0001	Bonferroni’s (MK-801 vs every row factors)	n.s.	4B
					MK-801	-10.68	4.183				< 0.01
					ELCM (150)	11.34	4.552				n.s.
					ELCM (300)	15.42	7.682				< 0.05
					ELCM (600)	24.78	3.883				< 0.05
					Aripiprazole	11.52	10.59				n.s.
			76 dB		Control	17.99	8.675				n.s.
					MK-801	-9.688	6.965				< 0.05
					ELCM (150)	11.2	3.666				n.s.
					ELCM (300)	20.01	8.232				< 0.01
					ELCM (600)	25.88	6.124				< 0.001
					Aripiprazole	29.61	5.834				< 0.001
			82 dB		Control	51.88	7.668				n.s.
					MK-801	11.74	5.155				< 0.001
					ELCM (150)	26.48	3.407				n.s.
					ELCM (300)	37.04	6.314				< 0.05
					ELCM (600)	43.93	6.314				< 0.01
					Aripiprazole	53.66	9.087				< 0.001
			86 dB		Control	64.47	5.289				n.s.
					MK-801	18.41	7.089				< 0.001
					ELCM (150)	46.4	5.187				< 0.05
					ELCM (300)	47.71	10.03				< 0.05
					ELCM (600)	57.02	5.028				< 0.001
					Aripiprazole	61.56	7.379				< 0.001
Western blot (pPI3K/PI3K)	n = 6 per each group	Immunoreactivity (normalized to Control)	10% Teween 80		Control	1	0.1601	One-way ANOVA [F(5,30)=8.498]	< 0.05	Student-Newman-Keuls (Con vs Sco; Sco vs 150; Sco vs300; Sco vs 600; Sco vs DNZ)	n.s.	5
			Scopolamine (1 mg/kg)		Sco	0.536	0.04027				< 0.05
			ELCM (150 mg/kg) + scopolamine		ELCM (150)	0.7579	0.09466				n.s.
			ELCM (300 mg/kg) + scopolamine		ELCM (300)	1.016	0.0767				< 0.05
			ELCM (600 mg/kg) + scopolamine		ELCM (600)	1.237	0.04958				< 0.05
			Donepezil (5 mg/kg) + scopolamine		DNZ	1.068	0.05036				< 0.05
Western blot (pAkt/Akt)	n = 6 per each group	Immunoreactivity (normalized to Control)	10% Teween 80		Control	1	0.1505	One-way ANOVA [F(5,30)=4.911]	< 0.05	Student-Newman-Keuls (Con vs Sco; Sco vs 150; Sco vs300; Sco vs 600; Sco vs DNZ)	n.s.
			Scopolamine (1 mg/kg)		Sco	0.8412	0.08944				n.s.
			ELCM (150 mg/kg) + scopolamine		ELCM (150)	1.626	0.2332				n.s.
			ELCM (300 mg/kg) + scopolamine		ELCM (300)	1.812	0.2016				< 0.05
			ELCM (600 mg/kg) + scopolamine		ELCM (600)	1.892	0.221				< 0.05
			Donepezil (5 mg/kg) + scopolamine		DNZ	1.973	0.4057				< 0.05
Western blot (pGSK3β/GSK3β)	n = 6 per each group	Immunoreactivity (normalized to Control)	10% Teween 80		Control	1	0.06817	One-way ANOVA [F(5,30)=10.40]	< 0.05	Student-Newman-Keuls (Con vs Sco; Sco vs 150; Sco vs300; Sco vs 600; Sco vs DNZ)	n.s.
			Scopolamine (1 mg/kg)		Sco	0.3471	0.08469				< 0.05
			ELCM (150 mg/kg) + scopolamine		ELCM (150)	0.9868	0.1913				< 0.05
			ELCM (300 mg/kg) + scopolamine		ELCM (300)	1.515	0.2484				< 0.05
			ELCM (600 mg/kg) + scopolamine		ELCM (600)	2.024	0.264				< 0.05
			Donepezil (5 mg/kg) + scopolamine		DNZ	1.675	0.1577				< 0.05
Western blot (pERK/ERK)	n = 6 per each group	Immunoreactivity (normalized to Control)	10% Teween 80		Control	1	0.1601	One-way ANOVA [F(5, 30)=13.84]	< 0.05	Student-Newman-Keuls (Con vs Sco; Sco vs 150; Sco vs300; Sco vs 600; Sco vs DNZ)	n.s.	6
			Scopolamine (1 mg/kg)		Sco	0.536	0.04027				< 0.05
			ELCM (150 mg/kg) + scopolamine		ELCM (150)	0.7579	0.09466				n.s.
			ELCM (300 mg/kg) + scopolamine		ELCM (300)	1.016	0.0767				< 0.05
			ELCM (600 mg/kg) + scopolamine		ELCM (600)	1.237	0.04958				n.s.
			Donepezil (5 mg/kg) + scopolamine		DNZ	1.068	0.05036				< 0.05
Western blot (pCREB/CREB)	n = 6 per each group	Immunoreactivity (normalized to Control)	10% Teween 80		Control	1	0.1601	One-way ANOVA [F(5, 30)=4.887]	< 0.05	Student-Newman-Keuls (Con vs Sco; Sco vs 150; Sco vs300; Sco vs 600; Sco vs DNZ)	n.s.
			Scopolamine (1 mg/kg)		Sco	0.536	0.04027				n.s.
			ELCM (150 mg/kg) + scopolamine		ELCM (150)	0.7579	0.09466				n.s.
			ELCM (300 mg/kg) + scopolamine		ELCM (300)	1.016	0.0767				< 0.05
			ELCM (600 mg/kg) + scopolamine		ELCM (600)	1.237	0.04958				n.s.
			Donepezil (5 mg/kg) + scopolamine		DNZ	1.068	0.05036				< 0.05
